# Supplementary material for: Structural Accountability and Practice-Level Governance as Dual Pathways to Accreditation-Seeking Intention in Private Dental Practice: Evidence from a Mixed Public–Private Healthcare System
Source: Healthcare (Basel). 2026 Jul 1;14(13):1922. doi: 10.3390/healthcare14131922 (PMC13361069; doi:10.3390/healthcare14131922)
Supplement: Supplementary file 1 [file healthcare-14-01922-s001.zip]

Archive with 1 entries (1 files):
- healthcare-4351465-supplementary.pdf
